# Supplementary material for: Caffeine Inhibits Oxidative Stress- and Low Dose Endotoxemia-Induced Senescence—Role of Thioredoxin-1
Source: Antioxidants (Basel). 2023 Jun 9;12(6):1244. doi: 10.3390/antiox12061244 (PMC10294853; doi:10.3390/antiox12061244)
Supplement: Supplementary file 1 [file antioxidants-12-01244-s001.zip]

Archive with 1 entries (1 files):
- antioxidants-2385005-supplementary.pdf
